# Supplementary material for: Silver spoon effects on plumage quality in a passerine bird
Source: R Soc Open Sci. 2015 Jun 3;2(6):140459. doi: 10.1098/rsos.140459 (PMC4632535; doi:10.1098/rsos.140459)
Supplement: Raw data [file rsos140459supp1.xlsx]

## Sheet: Arkusz1
SQ	ME	Sex	WL	BM	FD	CCinner	CCouter
-0.252577	4	F	86	26.6	0	0.232765	0.555927			SQ - structural quality of juvenile tail feathers
-0.0204989	13	F	86	28.4	2	0.280201	0.571627			ME - extent of post-juvenile moult
0.63055	8	M	90	28.7	2	0.418702	0.571881			WL - wing length
-0.79941	36	F	88	26.8	2	0.324172	0.571939			BM - body mass
0.760207	7	F	89	28.8	2	0.34107	0.572547			FD - fat deposits
-0.592138	4	F	87	28.5	2	0.322547	0.589557			CCinner - carotenoid chroma of the inner vane of juvenile tail feathers
-0.023373	38	F	88	30.7	2	0.312858	0.595057			CCouter - carotenoid chroma of the outer vane of juvenile tail feathers
-0.284239	22	F	88	29	2	0.356585	0.596433
0.0857376	16	M	87	29.8	3	0.348823	0.60274
-0.0931002	18	M	90	28.4	2	0.383012	0.605697
-0.751311	4	F	88	30.5	2	0.247387	0.605847
0.58426	31	M	92	27.8	1	0.386589	0.608409
-0.722506	11	F	90	33	3	0.325035	0.61217
-0.713991	16	F	88	30.4	2	0.336374	0.620713
-0.553148	20	F	84	26.6	1	0.269237	0.6247
-0.340234	18	F	87	28	2	0.344936	0.625364
-0.844968	41	F	88	33.7	4	0.35393	0.626271
0.924591	22	M	87	27.6	2	0.436369	0.628106
1.23647	36	M	89	30.3	1	0.423411	0.629468
0.17927	7	F	87	32.5	2	0.287265	0.634686
-0.0345118	6	F	87	30.6	3	0.299564	0.636921
-0.928114	16	M	89	29.3	1	0.371012	0.637127
0.438531	8	F	87	27.8	2	0.375713	0.638735
-0.335009	16	F	87	26.1	2	0.395629	0.643694
-0.561391	14	F	87	31.7	4	0.415599	0.644194
0.62163	31	M	87	29.1	3	0.402768	0.649519
-0.355381	24	F	88	26.4	3	0.362473	0.654247
-0.128454	15	F	88	29	2	0.359542	0.656873
0.748987	18	M	87	29.9	2	0.428524	0.663392
-0.266315	33	F	88	31.9	2	0.341022	0.667673
0.0278826	26	M	87	28.8	2	0.459402	0.667772
0.105103	14	M	89	30.3	2	0.386994	0.668532
0.0259425	20	M	90	31.3	2	0.424024	0.671819
0.216534	26.8	M	89	28.8	1	0.384054	0.67477
0.662258	23	F	87	28.4	2	0.382781	0.676175
-0.0477351	31	F	87	27.8	1	0.385843	0.682867
-0.775423	16	M	90	26.9	1	0.466489	0.692822
-0.473826	18	M	87	27.4	2	0.478344	0.695051
-0.0777839	21	M	91	26.8	1	0.433065	0.697035
-0.336899	20	F	86	31.7	3	0.39117	0.699023
0.260197	28	F	91	29.6	2	0.374341	0.70168
-1.32285	15	F	89	28.4	2	0.253545	0.704988
0.190438	26	M	88	29.2	2	0.479611	0.706178
-0.28043	18	M	90	29.7	2	0.439866	0.710175
-0.692853	18	F	88	28.7	2	0.345049	0.710376
-0.285546	23	M	87	27.1	1	0.531282	0.717292
0.0375883	18	M	89	27.3	2	0.381202	0.723963
0.0996572	39	M	91	28.3	3	0.403949	0.73647
0.0430842	24	M	87	26.8	3	0.381235	0.736654
0.412834	20	M	89	27.3	1	0.498606	0.742005
0.779146	19	M	90	28.3	1	0.448062	0.745038
0.501829	14	M	89	29.7	2	0.452201	0.746334
0.13611	18	M	91	30.8	2	0.41924	0.751239
0.14462	6	M	89	28.7	2	0.385503	0.757311
0.0576682	34	M	89	28.1	3	0.486424	0.772027
-0.739354	6	F	89	31.1	4	0.316302	0.607576
-0.788283	16	F	87	27.1	1	0.329583	0.618453
-0.455951	18	F	86	26.4	1	0.336886	0.624435
-0.0417307	22	M	90	27.8	2	0.466589	0.730662
0.905586	24	M	90	28.4	1	0.464617	0.765428
0.43697	0	M	88	28.5	1
0.118125	0	F	88	32.4	1
-0.364481	2	F	88	28.4	1
-0.533725	2	F	89	28.5	3
-0.517722	2	F	85	30.3	3
0.0361951	3	M	90	28.6	3
-0.0683295	4	F	86	31.8	4
-0.0226268	4	M	89	25.8	1
-0.626607	4	F	87	28	1
-0.1108	4	F	90	25	1
-0.461013	4	F	86	26.8	2
-0.675468	4	M	92	30.4	3
-0.0944194	4	M	90	34.9	3
0.709717	4	M	87	27.2	2
-0.469405	4	M	87	25.9	0
-0.575022	5	F	86	30.3	2
-0.936095	5	F	89	27.5	2
-0.359384	5	F	85	27.9	3
-0.312368	5	M	91	33	3
-0.570791	5	F	88	30.4	2
-0.655558	5	F	89	26.9	2
-0.325397	6	M	91	27.1	1
-0.228302	6	F	87	32.6	3
-0.363674	6	F	89	26.4	1
-0.125963	6	F	86	28.8	1
1.28554	6	M	87	26.3	1
-0.126819	6	F	85	27.6	2
-0.163826	6	F	86	27.5	2
-0.0433338	6	F	83	26.7	3
-0.111495	6	M	91	27.6	1
-1.05388	6	F	89	29	3
-0.0786988	6	F	87	29.6	2
-0.306767	7	M	90	30.2	3
-0.977425	7	F	89	26.6	1
-0.534816	7	F	89	27.1	1
0.0797156	7	F	85	25.7	1
-0.316233	7	M	90	27.7	0
-0.539116	8	F	85	27.6	2
-0.108672	8	F	85	27.3	1
-0.589807	8	F	88	29.4	2
0.963834	8	M	88	29.7	2
-0.49119	8	F	87	27	0
-0.328417	8	F	87	27.75	0
-0.891896	8	F	85	27.2	1
-0.371833	8	F	84	28.6	2
-0.384359	9	M	93	30.8	3
0.14383	9	M	90	28.9	2
-0.679927	10	F	91	28.4	2
0.427704	10	F	84	27.9	3
-0.11355	10	M	88	25.8	1
-0.0566271	10	F	87	29.2	2
0.929727	10	M	90	29.4	3
0.671328	10	M	89	29.7	1
0.388621	10	F	87	26.4	1
0.0508373	10	F	86	27.1	2
0.213974	10	F	84	32.5	4
0.204616	10	F	86	28.9	2
-0.685445	10	F	86	29.5	2
0.489159	10	M	91	29	2
0.181822	10	F	86	29.7	3
-0.172128	10	F	84	24.8	1
0.553084	10	F	87	30	2
-0.706587	10	F	88	27.75	2
-0.650858	11	F	86	30.8	1
-0.305583	11	F	87	27.6	2
-0.151874	11	M	90	29.2	1
-0.992963	11	F	88	29.2	2
0.547809	11	M	90	29.5	3
-0.0249374	11	M	92	29.4	3
0.039931	11	F	88	29.6	2
-0.038097	12	F	86	30.3	2
0.352234	12	F	84	27.25	2
0.421292	12	F	87	28.7	2
-0.968538	12	F	86	27	2
0.206577	12	F	89	27.1	1
0.861244	12	M	89	30.2	2
-0.0632828	12	F	86	27.7	1
0.119891	12	M	87	27.6	0
-0.619421	12	F	85	29.9	3
0.336362	12	F	86	30.8	3
-0.902769	12	F	87	29.5	3
-1.06226	12	F	89	28.1	2
-0.176376	12	M	89	26.4	1
0.522462	13	F	85	26.3	1
0.293749	13	F	85	30	1
0.095642	13	F	85	30.3	3
0.00754084	13	F	86	27.2	2
0.0732594	13	M	88	29.4	2
-0.26114	13	M	91	31.6	3
-0.310065	13	M	89	27.7	3
0.00562089	13	F	90	30.4	2
0.537913	13	F	88	28.9	1
0.607524	13	M	89	27.9	1
-0.494279	13	M	90	29.1	1
0.177937	13	M	90	28.8	1
-0.598248	14	M	90	30.4	2
0.289689	14	M	89	29.8	2
-0.248651	14	F	88	29.3	3
0.909942	14	M	89	33.8	3
-0.578175	14	F	86	27.5	3
0.019603	14	M	91	26.7	1
0.201563	14	M	89	31.2	1
-0.917366	14	F	87	26.4	2
0.00403522	14	F	90	29.4	2
0.082786	14	F	88	31.8	3
-0.070743	14	F	87	28.1	2
0.514192	14	F	86	28	2
0.603941	14	M	88	29.3	3
-0.100657	14	F	86	27.4	1
-0.271258	14	F	89	28.6	2
0.142634	14	F	87	29.3	1
-0.204075	14	M	90	26.8	0
-0.696728	14	F	85	25.7	2
-0.0788124	14	F	88	27.7	3
0.414831	14	F	89	26	1
-0.559985	14	F	85	25.3	2
-0.0156602	14	F	87	29.5	2
-0.633457	14	F	88	29.1	3
-1.14396	14	F	89	30.4	2
-0.0303206	14	F	86	29.7	2
0.718333	14	F	85	27.9	1
-0.319678	14	M	90	29	2
0.234169	14	M	90	26.9	0
-0.665605	15	M	91	30.2	3
-0.358904	15	F	87	26.6	1
-0.0754713	15	M	88	27	1
-0.899755	15	M	90	29.2	2
-0.00276801	15	M	90	26.7	1
0.413595	15	M	88	25.9	0
-0.504941	15	M	90	27.3	2
-0.513951	15	F	85	27.3	2
1.24501	15	M	90	33.2	4
-0.975623	15	F	86	28.2	2
-0.320011	15	M	91	28.3	0
0.530235	15	M	90	29.3	1
0.446632	15	F	86	29.2	1
-0.0738878	15	F	85	26.8	1
0.523834	15	M	89	28.2	2
0.0736213	15	F	87	31	3
0.553784	15	M	86	27.1	1
-0.499565	15	F	88	26.3	0
-0.259142	15	F	86	30.7	2
-0.772507	15	F	86	28.3	2
0.437346	16	M	88	30.2	2
-0.892741	16	M	88	28.7	1
0.795899	16	M	92	28.7	1
-0.360372	16	F	86	27.1	1
0.504405	16	M	89	25.3	1
-0.484404	16	F	88	28.4	1
-0.479515	16	F	85	26	1
0.0766132	16	F	87	29	2
-0.23164	16	M	89	28.9	3
-0.082889	16	M	89	28.1	2
0.0690819	16	M	88	28.7	2
-0.169374	16	M	89	27.4	1
-0.294	16	M	89	27.2	2
0.559868	16	M	89	24.3	0
-0.392453	16	F	87	28.8	3
-0.257907	16	F	84	26.8	2
0.686694	16	M	87	28.7	2
-1.00204	16	M	91	31.8	2
0.174863	16	F	84	24.1	0
-0.560469	16	F	85	29	3
-0.15977	16	M	88	26.2	0
-0.0882966	16	F	86	29.2	1
-0.811486	16	F	88	31.7	3
0.790559	16	M	89	30	3
-0.549713	16	F	86	27.3	2
-0.24468	16	F	86	32.8	3
-0.365428	16	F	86	29.1	1
-0.523564	16	F	88	27	3
-0.240461	16	M	88	27.6	1
0.100204	16	M	89	32.2	2
-0.354787	16	F	89	31.2	3
0.969377	16	M	88	32.2	4
0.0613755	16	M	89	27	1
-0.274809	17	M	89	31.2	2
0.787037	17	M	89	29.7	1
0.0300828	17	M	89	29	2
0.154583	17	M	91	29.1	2
-1.21563	17	F	89	30.4	3
-0.424276	17	F	89	29.5	1
0.12425	17	F	86	31.4	2
0.540601	17	M	89	28.6	1
0.0641689	17	M	89	31.4	2
-0.0404076	17	F	89	26.3	1
-0.194481	17	F	87	27.8	2
-0.148998	17	F	88	27.3	1
1.27155	17	M	88	26.3	2
-0.17113	17	F	84	28.6	3
0.214706	17	F	86	27.9	0
-0.359676	17	F	86	29.6	3
0.156245	17	M	93	26.8	2
-0.51946	17	M	89	32.8	3
0.169821	17	M	87	27.5	1
-0.22388	17	F	86	30.1	2
-0.725578	17	M	89	28.8	1
-0.219971	17	F	86	31	3
0.372376	17	M	90	27.6	1
0.0182933	18	M	89	25.4	1
-0.0418882	18	M	89	27	2
-0.472739	18	F	88	28.8	3
0.341073	18	M	87	28.2	1
0.54711	18	M	86	26.6	2
-0.535801	18	F	87	28.9	2
0.202758	18	M	88	25.8	0
-0.317594	18	F	86	29.1	2
0.142128	18	M	89	31	3
-0.327825	18	M	91	26.6	0
0.368655	18	F	87	26.7	1
0.173418	18	M	89	25.8	1
0.0413553	18	F	89	29.4	1
0.125902	18	M	87	27.4	1
-0.131804	18	M	88	28.6	2
0.905157	18	M	92	27.6	2
0.801259	18	M	89	27.3	2
-0.415693	18	M	87	26.4	2
-0.545381	18	F	87	27.4	1
-0.17839	18	F	85	30.4	1
0.384751	18	M	90	31.6	4
-0.0974698	18	M	90	26.6	1
-0.711549	18	M	89	32.2	2
0.240133	18	M	88	28.8	3
-0.380983	18	F	87	30.3	3
0.185435	18	M	88	31.5	3
0.641751	18	M	89	29.9	2
0.202605	18	M	90	28.25	1
-0.280757	18	M	89	29.4	1
0.138756	18	M	88	27.8	2
-0.513642	18	M	89	27.4	1
0.171953	18	M	88	30.2	1
0.317695	18	M	89	29.6	2
1.10139	18	F	87	29	2
-0.804954	18	F	88	32.4	4
-0.486553	18	F	88	27.6	1
0.219226	18	M	87	29	0
0.0334579	18	M	90	27.5	1
-0.454095	18	M	89	31.7	3
0.4158	18	F	87	30.1	2
0.465969	18	M	90	29.1	2
1.75442	18	M	90	28.8	1
-0.179641	18	M	89	30.1	4
1.20514	18	M	88	32.2	1
0.318202	18	F	88	28.2	2
0.111453	18	M	87	27.9	1
-0.180602	18	F	90	32	3
-0.178587	18	M	90	25.8	1
-0.273312	18	M	87	28.7	2
-0.567859	18	F	87	29.9	3
0.218225	18	F	87	31.7	3
-0.197654	18	F	88	31.6	2
0.28701	18	M	90	31	2
0.804931	18	M	90	31	3
0.719881	18	M	89	32	3
0.910607	18	M	92	28.6	1
0.527537	18	M	86	28.9	3
0.214043	19	M	91	31.3	2
0.16152	19	M	88	30.7	3
1.35377	19	M	86	32.4	4
-0.712003	19	M	87	26.1	2
0.525758	19	M	89	27.9	1
0.0254415	19	M	88	27.5	1
-0.485761	19	F	85	29.9	2
-0.551022	19	F	87	28.2	0
0.0233464	19	F	87	31	3
-0.0698164	19	M	89	28.4	2
-0.131204	19	M	89	24.5	1
0.42612	19	M	88	27.75	2
-0.296182	19	M	91	31	3
-0.857845	19	M	88	29.4	3
-0.0508746	19	F	87	28.6	3
-0.613118	19	F	87	27.6	2
0.817979	19	F	84	27.7	2
0.859875	20	M	88	32.5	3
-0.270338	20	F	86	30.5	4
0.165263	20	M	90	28.9	2
0.694347	20	M	89	27.1	1
-0.177966	20	M	90	27	0
1.19126	20	M	88	26.2	2
-0.16661	20	F	87	29.5	2
0.318548	20	F	89	26.6	1
0.224501	20	M	87	30.9	3
0.0367374	20	F	86	28.7	1
-1.03188	20	F	88	29.1	0
-0.760449	20	F	85	27.4	2
0.192517	20	M	89	30.7	2
-0.218553	20	M	90	28.7	1
0.390375	21	M	88	28.7	3
-0.740193	21	F	86	26.3	0
0.0579739	21	M	88	27.5	1
-0.254777	21	F	85	30.2	3
-0.238749	21	F	89	27.8	1
0.0831044	21	F	86	27.5	2
0.58483	21	M	87	30.2	3
0.315792	21	M	90	33.2	2
1.52577	21	M	87	27.7	1
-0.108265	21	M	89	27.1	2
-0.49132	21	M	88	29.2	3
-0.105254	21	F	88	32.8	3
0.263388	21	M	92	31.7	2
-0.635721	21	F	86	29.7	2
0.588356	21	M	85	29.9	2
-1.31861	22	F	87	30.2	2
-0.173635	22	M	88	27.3	2
-1.05013	22	F	88	26	1
0.460492	22	M	90	32.4	4
-0.261936	22	F	86	29.75	3
-0.134064	22	M	90	28.9	1
0.0343939	22	F	87	28.3	3
-0.185784	22	F	86	31.9	3
-0.134905	22	F	84	26.8	2
0.458711	22	F	85	30.6	3
-0.502866	22	F	88	32.2	3
0.0191891	22	M	87	26.5	1
-0.0213649	22	F	85	26.4	1
0.0958904	22	F	85	27	2
0.0061462	22	F	87	27.1	0
-0.234205	22	F	87	27.5	1
-0.257786	22	F	88	30.1	3
0.331983	22	F	87	27.7	2
-0.314105	22	F	88	29.8	1
0.37522	22	M	87	27.5	2
0.131583	22	F	88	32.7	2
1.48928	23	M	90	29	2
0.0592931	23	F	87	28.5	1
0.227212	23	M	88	28.2	3
1.23519	23	M	87	27.8	0
0.670284	23	M	88	26.6	0
1.11524	23	F	86		1
0.2158	23	M	86	26.9	2
-0.050432	23	F	85	26.5	1
-0.26293	23	F	87	29.9	2
0.267467	24	M	87	26.8	1
0.139793	24	F	85	28.2	3
0.464341	24	M	90	30.9	3
-0.00150927	24	M	92	27.6	2
-1.0712	24	F	87	23.7	0
0.204031	24	F	86	25.8	1
-0.00338253	24	F	89	26.7	1
0.398198	24	M	88	27.4	1
-0.296127	24	F	83	29.2	4
0.359709	24	M	88	26	1
-0.174374	24	M	88	25.8	3
-0.26794	24	F	88	28.3	1
-0.344746	24	M	88	27.8	1
0.00613984	24	M	87	29.8	4
0.762779	24	M	88	29.3	1
-0.698565	24	F	86	28.2	2
1.4001	24	M	91	28.6	0
-0.0266982	24	F	84	31.5	3
0.397064	24	M	89	28.9	2
-0.519436	24	M	89	32.2	3
0.113461	24	M	90	28.9	2
-0.305609	24	M	86	27.8	2
0.0678592	24	M	88	26.9	1
-0.332715	24	F	87	28.4	1
-0.184397	24	F	86	30.7	1
0.118215	24	M	89	28.2	2
-0.698464	24	F	88	29.9	2
-0.492096	24	M	91	26.5	0
0.00656333	24	M	88	26.1	1
-0.219296	25	F	85	28.9	2
-0.168679	25	F	87	27.2	2
-0.300975	25	M	91	29.5	2
-0.886913	25	F	85	27.4	1
0.345811	25	M	89	27.2	1
-0.213911	25	F	88	28.7	1
-0.492114	25	F	87	28.1	2
-0.593911	26	F	85	27.5	2
0.510666	26	F	87	29.5	1
0.303399	26	M	85	27	1
-0.160626	26	F	86	28.3	2
0.512017	26	M	88	28.4	1
0.398843	26	M	88	29.2	4
0.476691	26	M	90	31.1	2
0.438575	26	F	87	29	3
0.373051	26	M	90	29.1	1
0.146672	26	M	91	28	1
0.15215	26	M	84	23.3	0
0.977679	27	M	89	28.5	3
-1.14236	27	F	89	30.7	3
1.01764	27	M	88	31.3	3
-0.753823	27	F	89	27.2	1
0.728142	27	M	90	30.2	1
0.688142	27	M	89	26.8	1
-0.29693	27	F	88	28	2
-0.211461	27	M	92	30.3	3
-0.0374125	27	M	88	27	2
0.0407864	28	F	86	27.5	2
0.934136	28	M	91	32.9	2
-0.250375	28	F	86	25.8	1
0.146759	28	M	90	28.2	2
0.145464	28	M	87	26.6	1
0.726083	28	M	87	26.8	1
-0.386734	28	M	90	26.8	0
0.678373	28	F	85	26.8	1
0.337024	28	M	91	28.6	1
0.0579038	29	M	90	31.2	2
0.266345	29	M	90	31.7	2
0.235772	29	M	90	26.5	1
-0.17654	29	M	89	27.1	0
0.587088	30	M	91	32.8	3
0.0468615	30	F	85	26.2	0
0.542083	31	F	86	30.8	3
0.325747	31	M	88	30	3
0.426076	31	M	89	28.4	2
-0.3489	32	F	88	28.4	1
0.864233	32	M	87	28	1
0.0693133	32	F	85	29	3
0.128914	32	M	90	29.1	2
0.276001	34	M	89	31.7	3
0.00533637	34	F	85	27.5	1
-0.322046	34	F	87	27.1	1
1.20479	34	M	88	24.7	0
0.618696	34	M	91	27.2	1
0.289267	34	M	89	28.4	1
-0.262128	35	F	84	28.2	2
-0.0868584	35	M	89	26.7	1
0.61976	35	M	90	30	1
0.838846	35	M	88	30.25	3
0.00159413	36	M	89	23.1	0
-0.67024	36	F	87	28.9	2
0.326967	36	M	89	27	0
-0.451183	36	F	90	28.7	2
1.26687	36	M	90	28.3	1
-0.167625	36	M	86	28	1
-0.128067	36	F	87	27.5	1
-0.268491	36	F	89	29.7	3
0.0524432	36	M	90	25.5	1
0.211321	36	M	88	30.4	3
-0.225951	36	M	91	29.7	1
0.141496	36	M	88	28.9	2
0.152111	36	M	91	28.9	3
0.501281	36	M	87	26.8	1
-0.71983	36	F	89	28.9	2
0.3905	36	F	91	29.7	1
-0.22932	36	M	89	24.1	1
0.155032	37	M	89	32	2
-0.240426	37	F	85	26.6	1
0.324552	37	M	88	30.7	3
0.40875	37	M	87	29	4
0.139816	38	F	84	29.5	2
0.616126	39	M	88	32.4	3
0.989243	39	M	89	30.5	2
0.0291211	41	F	87	27.1	1
0.0699246	42	M	89	31.3	2
0.542325	43	M	90	32.2	3
0.689774	45	M	91	26.8	1
